# Supplementary material for: Roles of IL-7R Induced by Interactions between Cancer Cells and Macrophages in the Progression of Esophageal Squamous Cell Carcinoma
Source: Cancers (Basel). 2023 Jan 6;15(2):394. doi: 10.3390/cancers15020394 (PMC9856499; doi:10.3390/cancers15020394)
Supplement: Supplementary file 1 [file cancers-15-00394-s001.zip]

Archive with 1 entries (1 files):
- cancers-2134833-supplementary.pdf
